# Supplementary material for: Functional diversity of nanohaloarchaea within xylan-degrading consortia
Source: Front Microbiol. 2023 May 31;14:1182464. doi: 10.3389/fmicb.2023.1182464 (PMC10266531; doi:10.3389/fmicb.2023.1182464)
Supplement: Supplementary file 1 [file Table_1.XLSX]

## Sheet: counts_summary_rpkm
Supplementary table S1. Reads per Kilobase per Million reads (RPKM) values of gene expression.
Gene type	Gene tag	RPKM values	Product
cds	SVXNc_0001	4970.81	Cdc6-related protein, AAA superfamily ATPase
cds	SVXNc_0002	2491.84	Archaeal DNA polymerase II, small subunit/DNA polymerase delta, subunit B
cds	SVXNc_0003	5062.71	Archaeal DNA polymerase II, large subunit
cds	SVXNc_0004	1034.82	CBS domain
cds	SVXNc_0005	362.38	hypothetical protein
cds	SVXNc_0006	406.21	hypothetical protein
cds	SVXNc_0007	615.748	hypothetical protein
cds	SVXNc_0008	503.486	Uncharacterized protein YggU, DUF167 family
cds	SVXNc_0009	221.274	Uncharacterized protein
cds	SVXNc_0010	381.608	Small-conductance mechanosensitive channel
cds	SVXNc_0012	175.322	Cytotoxic translational repressor of toxin-antitoxin stability system
cds	SVXNc_0013	17.108	Uncharacterized protein
cds	SVXNc_0014	141.106	hypothetical protein
cds	SVXNc_0015	26.7225	hypothetical protein
cds	SVXNc_0016	406.21	hypothetical protein
cds	SVXNc_0017	632.856	Cdc6-related protein, AAA superfamily ATPase
cds	SVXNc_0018	177.443	Leucyl aminopeptidase (aminopeptidase T)
cds	SVXNc_0019	114.383	Leucyl aminopeptidase (aminopeptidase T)
cds	SVXNc_0020	993.115	Uncharacterized membrane protein
cds	SVXNc_0021	114.383	Protein affecting phage T7 exclusion by the F plasmid
cds	SVXNc_0022	1206.89	M42 glutamyl aminopeptidase
cds	SVXNc_0023	632.856	Zn-dependent carboxypeptidase, M32 family
cds	SVXNc_0024	131.492	Predicted RNA-binding protein, contains TRAM domain
cds	SVXNc_0025	1499.85	Protein implicated in RNA metabolism, contains PRC-barrel domain
cds	SVXNc_0026	386.981	hypothetical protein
cds	SVXNc_0027	2637.18	RecA/RadA recombinase
cds	SVXNc_0028	1357.62	Single-stranded DNA-binding replication protein A (RPA), large (70 kD) subunit or related ssDNA-binding protein
cds	SVXNc_0029	2513.19	Histones H3 and H4
cds	SVXNc_0030	513.1	Transcriptional regulator, contains HTH domain
cds	SVXNc_0031	97.2755	hypothetical protein
cds	SVXNc_0032	87.661	Xaa-Pro aminopeptidase
cds	SVXNc_0033	652.085	hypothetical protein
cds	SVXNc_0034	2933.39	hypothetical protein
cds	SVXNc_0035	2062.15	hypothetical carbohydate-binding protein with PKD domain
cds	SVXNc_0036	17.108	hypothetical protein
cds	SVXNc_0037	17.108	hypothetical protein
cds	SVXNc_0038	230.888	hypothetical protein
cds	SVXNc_0039	53.445	hypothetical protein
cds	SVXNc_0040	43.8305	Uncharacterized membrane protein
cds	SVXNc_0041	257.611	Signal transduction histidine kinase, contains PAS domain
cds	SVXNc_0042	17.108	Transcriptional regulator, contains HTH domain
cds	SVXNc_0043	0	Transcriptional regulator, contains HTH domain
cds	SVXNc_0044	335.657	hypothetical protein
cds	SVXNc_0045	520.593	Lactoylglutathione lyase; Lactoylglutathione lyase or related enzyme
cds	SVXNc_0046	415.825	DnaJ-class molecular chaperone
cds	SVXNc_0047	1873.97	Chaperone DnaK (HSP70)
cds	SVXNc_0048	123.998	Molecular chaperone GrpE (heat shock protein)
cds	SVXNc_0049	506.737	hypothetical protein
cds	SVXNc_0050	1272.08	Predicted exonuclease, contains RNaseH-like domain
cds	SVXNc_0051	9813.65	Histones H3 and H4
cds	SVXNc_0052	1712.5	Archaeal DNA polymerase I; DNA polymerase PolB3
cds	SVXNc_0053	352.765	Ca2 /Na antiporter
cds	SVXNc_0054	26.7225	hypothetical protein
cds	SVXNc_0055	282.212	hypothetical protein
cds	SVXNc_0056	637.098	Thermostable 8-oxoguanine DNA glycosylase
cds	SVXNc_0057	1351.25	Protein-disulfide isomerase
cds	SVXNc_0058	625.362	Disulfide bond formation protein DsbB
cds	SVXNc_0059	43.8305	hypothetical protein
cds	SVXNc_0060	352.765	hypothetical protein
cds	SVXNc_0061	869.116	Cytochrome c biogenesis protein
cds	SVXNc_0062	781.456	hypothetical protein
cds	SVXNc_0063	2700.38	Cation transport ATPase
cds	SVXNc_0064	768.59	Pyruvate/2-oxoglutarate dehydrogenase complex, dihydrolipoamide dehydrogenase (E3) component or related enzyme
cds	SVXNc_0065	703.409	Pyruvate/2-oxoglutarate dehydrogenase complex, dihydrolipoamide acyltransferase (E2) component or related enzyme
cds	SVXNc_0066	773.962	Pyruvate/2-oxoglutarate/acetoin dehydrogenase complex, dehydrogenase (E1) component, beta subunit
cds	SVXNc_0067	564.424	Pyruvate/2-oxoglutarate/acetoin dehydrogenase complex, dehydrogenase (E1) component, alpha subunit
cds	SVXNc_0068	1155.57	Acyl-CoA synthetase, ATP-grasp containing subunit
cds	SVXNc_0069	953.526	Malic enzyme
cds	SVXNc_0070	632.856	Methionine aminopeptidase
cds	SVXNc_0071	255.489	Uncharacterized membrane protein
cds	SVXNc_0072	844.515	Protein-disulfide isomerase
cds	SVXNc_0073	5150.51	ATPase of the AAA class , CDC48 family; ATPase of the AAA+ class , CDC48 family
cds	SVXNc_0074	70.553	hypothetical protein
cds	SVXNc_0075	682.059	RecA/RadA recombinase
cds	SVXNc_0076	320.67	hypothetical protein
cds	SVXNc_0077	827.407	hypothetical protein
cds	SVXNc_0078	270.476	hypothetical protein
cds	SVXNc_0079	3644.15	Topoisomerase IA
cds	SVXNc_0080	26.7225	hypothetical protein
cds	SVXNc_0081	583.653	hypothetical protein
cds	SVXNc_0082	827.407	hypothetical protein
cds	SVXNc_0083	922.562	Seryl-tRNA synthetase
cds	SVXNc_0084	318.549	Methylated DNA-protein cysteine methyltransferase
cds	SVXNc_0085	2310.15	Tyrosyl-tRNA synthetase
cds	SVXNc_0086	60.9385	hypothetical protein
cds	SVXNc_0087	211.659	Cys-tRNA(Pro)/Cys-tRNA(Cys) deacylase, ybaK family
cds	SVXNc_0088	228.767	RNA 3'-terminal phosphate cyclase
cds	SVXNc_0089	106.89	hypothetical protein
cds	SVXNc_0090	943.912	hypothetical protein
cds	SVXNc_0091	386.981	Molecular chaperone (HSP20 family)
cds	SVXNc_0092	60.9385	hypothetical protein
cds	SVXNc_0093	0	hypothetical protein
cds	SVXNc_0094	379.488	Uncharacterized protein related to deoxyribodipyrimidine photolyase
cds	SVXNc_0095	184.936	hypothetical protein
cds	SVXNc_0096	13722.8	hypothetical protein
cds	SVXNc_0097	150.72	hypothetical protein
cds	SVXNc_0098	0	hypothetical protein
cds	SVXNc_0099	0	CopG/MetJ, RHH domain containing DNA-binding protein, often an antitoxin in Type II toxin-antitoxin systems
cds	SVXNc_0100	257.611	hypothetical protein
cds	SVXNc_0101	376629	hypothetical protein
cds	SVXNc_0102	591.146	Uncharacterized protein
cds	SVXNc_0103	270.476	Predicted transciptional regulator, contains Ficand DeoR-like domains
cds	SVXNc_0104	1012.34	hypothetical protein
cds	SVXNc_0105	751.481	hypothetical protein
cds	SVXNc_0106	2522.8	Alanyl-tRNA synthetase
cds	SVXNc_0107	3198.5	Uncharacterized membrane protein
cds	SVXNc_0108	3735.07	Ribosomal protein L12E/L44/L45/RPP1/RPP2
cds	SVXNc_0109	187.058	hypothetical protein
cds	SVXNc_0110	9450	Ribosomal protein L10
cds	SVXNc_0111	7788.68	Ribosomal protein L1
cds	SVXNc_0112	2800.77	Ribosomal protein L11
cds	SVXNc_0113	2612.58	Transcription antiterminator NusG
cds	SVXNc_0114	1843.99	Preprotein translocase subunit Sss1
cds	SVXNc_0115	141.106	hypothetical protein
cds	SVXNc_0116	976.006	hypothetical protein
cds	SVXNc_0117	3522.42	Cell division GTPase
cds	SVXNc_0118	1109.62	FKBP-type peptidyl-prolyl cis-trans isomerase 2
cds	SVXNc_0119	97.2755	hypothetical protein
cds	SVXNc_0120	724.759	hypothetical protein
cds	SVXNc_0121	2852.09	Valyl-tRNA synthetase
cds	SVXNc_0122	1752.09	FleN family ATPase involved in flagellar biosynthesis
cds	SVXNc_0123	255.489	hypothetical protein
cds	SVXNc_0124	158.214	hypothetical protein
cds	SVXNc_0125	1206.89	FleN family ATPase involved in flagellar biosynthesis
cds	SVXNc_0126	450.041	HIT family hydrolase
cds	SVXNc_0127	758.975	Phosphomannomutase
cds	SVXNc_0128	1021.96	Archaeal ADP-dependent phosphofructokinase/glucokinase
cds	SVXNc_0129	230.888	Triosephosphate isomerase
cds	SVXNc_0130	1012.34	Glycogen debranching enzyme
cds	SVXNc_0131	1962.62	Glycosyltransferase
cds	SVXNc_0132	1010.22	Glucose-6-phosphate isomerase
cds	SVXNc_0133	238.381	Glycosyltransferase
cds	SVXNc_0134	963.14	Glycosyltransferase
cds	SVXNc_0135	228.767	hypothetical protein
cds	SVXNc_0136	17.108	hypothetical protein
cds	SVXNc_0137	360.259	Alpha/beta superfamily hydrolase
cds	SVXNc_0138	1104.25	Alpha-amylase, glycoside hydrolase family 57; Glycosyl hydrolase family 57
cds	SVXNc_0139	732.253	Glycosyltransferase
cds	SVXNc_0140	1158.82	Glyceraldehyde-3-phosphate dehydrogenase/erythrose-4-phosphate dehydrogenase
cds	SVXNc_0141	70.553	hypothetical protein
cds	SVXNc_0142	238.381	NAD(P)H-hydrate repair enzyme Nnr, NAD(P)H-hydrate dehydratase domain
cds	SVXNc_0143	167.828	Nicotinamide mononucleotide adenylyltransferase
cds	SVXNc_0144	177.443	hypothetical protein
cds	SVXNc_0145	530.208	hypothetical protein
cds	SVXNc_0146	1070.03	Thiol-disulfide isomerase or thioredoxin
cds	SVXNc_0147	739.746	2-amino-3,7-dideoxy-D-threo-hept-6-ulosonic acidsynthase, DhnA-aldolase family
cds	SVXNc_0148	272.598	Fructose-1,6-bisphosphatase
cds	SVXNc_0149	493.871	hypothetical protein
cds	SVXNc_0150	2318.63	Replicative superfamily II helicase
cds	SVXNc_0151	270.476	Dihydrofolate reductase
cds	SVXNc_0152	1051.93	Thymidylate synthase
cds	SVXNc_0153	150.72	hypothetical protein
cds	SVXNc_0154	1163.06	Glycine/serine hydroxymethyltransferase
cds	SVXNc_0155	470.4	Uncharacterized membrane protein
cds	SVXNc_0156	732.253	Thymidylate kinase
cds	SVXNc_0157	423.318	Uncharacterized protein
cds	SVXNc_0158	133.613	Phosphate/sulphate permease
cds	SVXNc_0159	345.272	Peroxiredoxin
cds	SVXNc_0160	825.286	hypothetical protein
cds	SVXNc_0161	3652.78	Ribosomal protein S3AE
cds	SVXNc_0162	1569.27	Single-stranded DNA-specific exonuclease RecJ
cds	SVXNc_0163	3469.96	Ribosomal protein S15P
cds	SVXNc_0164	318.549	tRNA A-37 threonylcarbamoyl transferase component Bud32
cds	SVXNc_0165	371.994	Kef-type K transport system, membrane componentfused TrkA K transport system; Kef-type K+ transport system, membrane componentfused TrkA K+ transport system
cds	SVXNc_0166	596.519	Kef-type K transport system, membrane componentfused TrkA K transport system; Kef-type K+ transport system, membrane componentfused TrkA K+ transport system
cds	SVXNc_0167	545.195	tRNA A37 threonylcarbamoyladenosine synthetase subunit TsaC/SUA5/YrdC
cds	SVXNc_0168	1200.53	tRNA A37 threonylcarbamoyltransferase, contains a domain with ASKHA fold and RIO-type kinase (AP-endonuclease activity); tRNA A-37 threonylcarbamoyl transferase component Bud32
cds	SVXNc_0169	158.214	Inosine/xanthosine triphosphate pyrophosphatase,all-alpha NTP-PPase family
cds	SVXNc_0170	202.044	hypothetical protein
cds	SVXNc_0171	501.365	Ribosomal protein S27AE
cds	SVXNc_0172	11293.9	Ribosomal protein S3
cds	SVXNc_0173	4527.13	Ribosomal protein L22
cds	SVXNc_0174	4277.01	Ribosomal protein S19
cds	SVXNc_0175	8099.74	Ribosomal protein L2
cds	SVXNc_0176	1293.42	Ribosomal protein L23
cds	SVXNc_0177	6534.71	Ribosomal protein L4
cds	SVXNc_0178	3650.66	Ribosomal protein L3
cds	SVXNc_0179	1374.72	RNA 3'-P ligase, RtcB family protein
cds	SVXNc_0180	318.549	SHS2 domain protein implicated in nucleic acid metabolism
cds	SVXNc_0181	352.765	Cytidylate kinase
cds	SVXNc_0183	360.259	SAM-dependent methyltransferase
cds	SVXNc_0184	413.704	hypothetical protein
cds	SVXNc_0185	1621.73	Ribosomal protein S10
cds	SVXNc_0186	326.043	hypothetical protein
cds	SVXNc_0187	41878.1	Translation elongation factor EF-1 alpha, GTPase
cds	SVXNc_0188	219.153	hypothetical protein
cds	SVXNc_0189	18072.5	Translation elongation factor G, EF-G (GTPase)
cds	SVXNc_0190	4854.3	Ribosomal protein S7
cds	SVXNc_0191	3002.81	Ribosomal protein S12
cds	SVXNc_0192	228.767	hypothetical protein
cds	SVXNc_0193	2667.16	Predicted unusual protein kinase
cds	SVXNc_0194	5245.38	Transcription elongation factor
cds	SVXNc_0195	9931	DNA-directed RNA polymerase subunit A''
cds	SVXNc_0196	24422.2	DNA-directed RNA polymerase subunit A'
cds	SVXNc_0197	7369.75	DNA-directed RNA polymerase subunit B'
cds	SVXNc_0198	6248.11	DNA-directed RNA polymerase subunit B''
cds	SVXNc_0199	1378.96	DNA-directed RNA polymerase subunit H
cds	SVXNc_0200	26.7225	DNA repair protein RadC, contains a helix-hairpin-helix DNA-binding motif
cds	SVXNc_0201	337.778	RecB family endonuclease acting on branched DNA substrates
cds	SVXNc_0202	245.875	Uncharacterized protein
cds	SVXNc_0203	941.79	Asparagine synthase (glutamine-hydrolyzing)
cds	SVXNc_0204	51.324	hypothetical protein
cds	SVXNc_0205	131.492	Uncharacterized membrane protein, DUF456 family
cds	SVXNc_0207	574.038	Zn finger protein HypA/HybF (possibly regulatinghydrogenase expression)
cds	SVXNc_0208	17.108	Membrane-bound metal-dependent hydrolase YbcI, DUF457 family
cds	SVXNc_0210	686.301	Ribonuclease HII
cds	SVXNc_0211	1039.07	tRNA splicing endonuclease
cds	SVXNc_0212	1041.19	hypothetical protein
cds	SVXNc_0213	822.034	hypothetical protein
cds	SVXNc_0214	941.79	Membrane associated serine protease; Rhomboid family mebrane associated serine protease
cds	SVXNc_0215	4222.57	Predicted membrane protein, DoxD family
cds	SVXNc_0216	2336.87	Glycyl-tRNA synthetase (class II)
cds	SVXNc_0217	177.443	3-phosphoglycerate kinase
cds	SVXNc_0218	1275.33	hypothetical protein
cds	SVXNc_0219	608.255	Peptidase family M28/Iap family
cds	SVXNc_0220	411.582	Succinylglutamate desuccinylase
cds	SVXNc_0221	1510.46	Tryptophanyl-tRNA synthetase
cds	SVXNc_0222	1002.73	Uncharacterized membrane protein, a component ofa putative membrane remodelling system
cds	SVXNc_0223	1335.13	Phenylalanyl-tRNA synthetase alpha subunit
cds	SVXNc_0224	1645.2	Phenylalanyl-tRNA synthetase beta subunit
cds	SVXNc_0225	766.468	Phage shock protein C
cds	SVXNc_0226	202.044	Predicted pyrophosphatase
cds	SVXNc_0227	1615.23	Nucleoside diphosphate kinase
cds	SVXNc_0228	678.808	hypothetical protein
cds	SVXNc_0229	1180.17	HerA helicase
cds	SVXNc_0231	493.871	Peptidyl-tRNA hydrolase
cds	SVXNc_0232	2481.09	tRNA(Glu) U13 pseudouridine synthase TruD
cds	SVXNc_0233	1372.6	Glycosyl transferase family 2
cds	SVXNc_0234	1059.43	hypothetical protein
cds	SVXNc_0235	640.35	Predicted transcriptional regulator
cds	SVXNc_0236	720.517	hypothetical protein
cds	SVXNc_0237	265.104	hypothetical protein
cds	SVXNc_0238	608.255	hypothetical protein
cds	SVXNc_0239	328.163	hypothetical protein
cds	SVXNc_0240	1485.86	hypothetical protein
cds	SVXNc_0241	114.383	hypothetical protein
cds	SVXNc_0242	595.389	hypothetical protein
cds	SVXNc_0243	211.659	vWFA domain containing protein
cds	SVXNc_0244	413.704	Uncharacterized protein, DUF58 family, contains vWF domain
cds	SVXNc_0245	1382.22	AAA ATPase of MoxR-like family, a component of a putative secretion system; AAA+ ATPase of MoxR-like family, a component of a putative secretion system
cds	SVXNc_0246	55024.4	hypothetical protein
cds	SVXNc_0247	661.699	hypothetical protein
cds	SVXNc_0248	886.225	hypothetical protein
cds	SVXNc_0249	447.92	hypothetical protein
cds	SVXNc_0250	1830.14	FleN family ATPase involved in flagellar biosynthesis
cds	SVXNc_0251	406.21	hypothetical protein
cds	SVXNc_0252	2382.82	hypothetical protein
cds	SVXNc_0253	350.644	hypothetical protein
cds	SVXNc_0254	3682.75	Phosphoenolpyruvate synthase/pyruvate phosphate dikinase
cds	SVXNc_0255	43.8305	hypothetical protein
cds	SVXNc_0256	194.551	hypothetical protein
cds	SVXNc_0257	80.1675	hypothetical protein
cds	SVXNc_0258	552.688	hypothetical protein
cds	SVXNc_0259	396.596	hypothetical protein
cds	SVXNc_0260	6633.11	hypothetical protein
cds	SVXNc_0261	404.089	Pilus assembly protein TadC
cds	SVXNc_0262	482.135	Pilus assembly protein TadC
cds	SVXNc_0263	43.8305	hypothetical protein
cds	SVXNc_0264	953.526	Pilus assembly protein, ATPase of CpaF family
cds	SVXNc_0265	230.888	hypothetical protein
cds	SVXNc_0266	627.484	hypothetical protein
cds	SVXNc_0267	1529.69	hypothetical protein
cds	SVXNc_0268	7106.76	hypothetical protein
cds	SVXNc_0269	238.381	Exosortase
cds	SVXNc_0270	1313.78	ERCC4-like helicase
cds	SVXNc_0271	167.828	hypothetical protein
cds	SVXNc_0272	1333.01	HerA helicase
cds	SVXNc_0273	282.212	hypothetical protein
cds	SVXNc_0274	202.044	Vsr-like endonucleases, PD-DExK superfamily
cds	SVXNc_0275	211.659	Predicted GIY-YIG superfamily nuclease with N-terminal metal-binding region, DUF2797 family
cds	SVXNc_0276	781.456	Pheromone shutdown protein TraB, contains GTxH motif
cds	SVXNc_0277	280.091	hypothetical protein
cds	SVXNc_0278	1807.66	Metal-dependent hydrolase of the beta-lactamase superfamily
cds	SVXNc_0280	556.931	FAD synthetase; Cytidylyltransferase fused to conserved domain of DUF357 family
cds	SVXNc_0281	1798.04	Rad3-related DNA helicase
cds	SVXNc_0282	1168.44	Protein, predicted to be involved in DNA repair
cds	SVXNc_0283	2296.15	Translation initiation factor 2 (IF-2
cds	SVXNc_0284	440.426	Ribosomal protein L24E
cds	SVXNc_0285	530.208	Ribosomal protein S28E/S33
cds	SVXNc_0286	1647.32	Ribosomal protein L7AE
cds	SVXNc_0287	114.383	hypothetical protein
cds	SVXNc_0288	2181.77	hypothetical protein
cds	SVXNc_0289	3810.99	Ribosomal protein S2
cds	SVXNc_0290	698.037	Enolase
cds	SVXNc_0291	785.697	RecA-superfamily ATPase implicated in signal transduction
cds	SVXNc_0292	450.041	Phenylacetate-CoA ligase
cds	SVXNc_0293	352.765	hypothetical protein
cds	SVXNc_0294	432.933	AdoMet-dependent sugar methyltransferase
cds	SVXNc_0295	869.116	DNA-directed RNA polymerase subunit K; DNA-directed RNA polymerase subunit K/omega
cds	SVXNc_0296	1625.97	Proteasome activator, proteasome assembly chaperone; Archaeal enzyme of ATP-grasp superfamily
cds	SVXNc_0297	0	Zn finger protein, C2H2
cds	SVXNc_0298	865.865	Chromosome segregation ATPase / Coiled-coil domain protein; ATPase involved in DNA repair, SbcC
cds	SVXNc_0299	562.303	VirB4/TraG-like ATPase / HerA helicase; HerA helicase
cds	SVXNc_0300	13131.5	S-layer-like protein (SPEARE); HerA helicase
cds	SVXNc_0301	1269.95	hypothetical protein
cds	SVXNc_0302	104.769	rRNA maturation protein Nop10, contains Zn-ribbon domain
cds	SVXNc_0303	4619.03	Translation initiation factor 2, alpha subunit (eIF-2alpha)
cds	SVXNc_0304	1535.06	Ribosomal protein S27E
cds	SVXNc_0305	4280.26	Ribosomal protein L44E
cds	SVXNc_0306	591.146	Uridylate kinase
cds	SVXNc_0307	245.875	DNA replication initiation complex subunit, GINS15 family
cds	SVXNc_0308	1596	DNA primase, large subunit
cds	SVXNc_0309	360.259	hypothetical protein
cds	SVXNc_0310	2700.38	DNA polymerase sliding clamp subunit (PCNA-like); DNA polymerase sliding clamp subunit (PCNA homolog)
cds	SVXNc_0311	649.964	ssDNA binding protein RPA14, OB-fold
cds	SVXNc_0312	547.316	hypothetical protein
cds	SVXNc_0313	508.858	Transcription factor S; DNA-directed RNA polymerase, subunit M/Transcription elongation factor TFIIS
cds	SVXNc_0314	289.705	Uracil-DNA glycosylase
cds	SVXNc_0315	963.14	16S rRNA C967 or C1407 C5-methylase, RsmB/RsmF family
cds	SVXNc_0316	291.827	Ribosome biogenesis protein, NOL1/NOP2/fmu family
cds	SVXNc_0317	236.261	hypothetical protein
cds	SVXNc_0319	411.582	hypothetical protein
cds	SVXNc_0320	559.052	hypothetical protein
cds	SVXNc_0321	800.684	N-acetylglucosamine-1-phosphate uridyltransferase
cds	SVXNc_0322	764.347	tRNA(Ile)-lysidine synthase TilS/MesJ
cds	SVXNc_0323	467.149	HAD superfamily hydrolase
cds	SVXNc_0324	104.769	HAD superfamily hydrolase
cds	SVXNc_0326	238.381	hypothetical protein
cds	SVXNc_0327	537.702	hypothetical protein
cds	SVXNc_0328	228.767	Uncharacterized membrane protein, DUF1405 family
cds	SVXNc_0329	430.812	hypothetical protein
cds	SVXNc_0330	1092.51	Uncharacterized protein
cds	SVXNc_0331	2182.9	Predicted RNA-binding protein, contains TRAM domain
cds	SVXNc_0332	1024.08	HIT family hydrolase
cds	SVXNc_0333	4579.58	Isoleucyl-tRNA synthetase
cds	SVXNc_0334	1914.55	DHH superfamily phosphohydrolase/exonuclease
cds	SVXNc_0335	104.769	hypothetical protein
cds	SVXNc_0336	43.8305	CRISPR-associated protein Cas2
cds	SVXNc_0337	80.1675	HEPN domain containing protein
cds	SVXNc_0338	184.936	Minimal nucleotidyltransferase
cds	SVXNc_0339	70.553	CRISPR-associated protein Cas1
cds	SVXNc_0340	53.445	CRISPR-associated protein Cas4
cds	SVXNc_0341	354.886	CRISPR-associated protein Cas3d
cds	SVXNc_0342	177.443	CRISPR-associated protein Cas5
cds	SVXNc_0343	600.761	CRISPR-associated protein Cas7
cds	SVXNc_0344	661.699	CRISPR-associated protein Cas10d
cds	SVXNc_0345	167.828	CRISPR-associated protein Cas6
cds	SVXNc_0346	167.828	CRISPR-associated protein Csa3
cds	SVXNc_0347	1174.8	Cysteinyl-tRNA synthetase
cds	SVXNc_0348	97.2755	NUDIX family hydrolase
cds	SVXNc_0349	301.441	NUDIX family hydrolase; Translation initiation factor 2B subunit, eIF-2Balpha/beta/delta family
cds	SVXNc_0350	3335.22	Cysteine desulfurase activator SufB
cds	SVXNc_0351	123.998	hypothetical protein
cds	SVXNc_0352	766.468	Metal-dependent hydrolase of the beta-lactamase superfamily II
cds	SVXNc_0353	985.621	Alcohol dehydrogenase
cds	SVXNc_0354	430.812	hypothetical protein
cds	SVXNc_0355	1521.2	Cysteine desulfurase activator SufB
cds	SVXNc_0356	202.044	hypothetical protein
cds	SVXNc_0357	488.498	hypothetical protein
cds	SVXNc_0358	202.044	hypothetical protein
cds	SVXNc_0359	87.661	Transcriptional regulator, xre family
cds	SVXNc_0360	2798.65	Na -driven multidrug efflux pump; Na+-driven multidrug efflux pump
cds	SVXNc_0361	1907.05	Selenocysteine lyase/Cysteine desulfurase
cds	SVXNc_0362	123.998	NifU-like protein involved in Fe-S cluster formation; NifU homolog involved in Fe-S cluster formation
cds	SVXNc_0363	2280.18	Cysteine desulfurase activator ATPase
cds	SVXNc_0364	1216.51	hypothetical protein
cds	SVXNc_0365	404.089	Fibrillarin-like rRNA methylase
cds	SVXNc_0366	369.873	NUDIX family hydrolase
cds	SVXNc_0367	1090.39	RNA processing factor Prp31, contains Nop domain
cds	SVXNc_0368	379.488	hypothetical protein
cds	SVXNc_0370	863.744	hypothetical protein
cds	SVXNc_0371	556.931	PIN domain containing protein
cds	SVXNc_0372	566.545	Predicted membrane protein
cds	SVXNc_0373	148.6	ABC-type multidrug transport system, ATPase component
cds	SVXNc_0374	95.1545	ABC-type transport system involved in multi-copper enzyme maturation, permease component
cds	SVXNc_0375	457.534	hypothetical protein
cds	SVXNc_0376	184.936	Uncharacterized membrane protein
cds	SVXNc_0377	856.25	Predicted flippase
cds	SVXNc_0378	890.466	tRNA G10 N-methylase Trm11
cds	SVXNc_0379	1969.12	hypothetical protein
cds	SVXNc_0380	484.257	Ribonuclease Z; Ribonuclease Z, beta-lactamase superfamily hydrolase
cds	SVXNc_0381	1039.07	SpoU rRNA Methylase family enzyme
cds	SVXNc_0382	11779.5	Uncharacterized membrane protein, Yip1 family
cds	SVXNc_0383	5649.61	Threonyl-tRNA synthetase
cds	SVXNc_0384	756.854	hypothetical protein
cds	SVXNc_0385	895.839	Uncharacterized membrane protein
cds	SVXNc_0386	7454.02	Ribosomal protein S19E (S16A)
cds	SVXNc_0387	1927.41	DNA-binding TFAR19-related protein, PDSD5 family
cds	SVXNc_0388	204.166	Ribosomal protein L39E
cds	SVXNc_0389	150.72	Ribosomal protein L31E
cds	SVXNc_0390	2085.63	Translation initiation factor 6 (eIF-6)
cds	SVXNc_0391	150.72	Ribosomal protein L20A (L18A)
cds	SVXNc_0392	608.255	Predicted prefoldin, molecular chaperone implicated in de novo protein folding
cds	SVXNc_0393	2619.09	Signal recognition particle GTPase
cds	SVXNc_0394	1620.6	hypothetical protein
cds	SVXNc_0395	839.143	Predicted nuclease (RNAse H fold)
cds	SVXNc_0396	1724.24	Alpha/beta superfamily hydrolase
cds	SVXNc_0397	106.89	hypothetical protein
cds	SVXNc_0398	1367.23	Signal recognition particle GTPase
cds	SVXNc_0399	167.828	hypothetical protein
cds	SVXNc_0400	297.199	hypothetical protein
cds	SVXNc_0401	202.044	ICC-like phosphoesterase
cds	SVXNc_0402	1189.79	tRNA U54 and U55 pseudouridine synthase Pus10
cds	SVXNc_0403	508.858	hypothetical protein
cds	SVXNc_0404	2082.37	Ribosomal protein L21E
cds	SVXNc_0405	1691.15	DNA-directed RNA polymerase subunit F; DNA-directed RNA polymerase, subunit Rpo4/RpoF
cds	SVXNc_0406	2446.87	Predicted RNA-binding protein
cds	SVXNc_0407	1348	16S rRNA A1518 and A1519 N6-dimethyltransferase RsmA/KsgA/DIM1
cds	SVXNc_0408	1759.58	CTP synthase (UTP-ammonia lyase)
cds	SVXNc_0409	165.708	Methylase of polypeptide chain release factors
cds	SVXNc_0410	3109.7	hypothetical protein
cds	SVXNc_0411	469.269	hypothetical protein
cds	SVXNc_0412	953.526	hypothetical protein
cds	SVXNc_0413	484.257	tRNA C32,U32 (ribose-2'-O)-methylase TrmJ or a related methyltransferase
cds	SVXNc_0414	4854.3	Uncharacterized protein, DUF1512 family
cds	SVXNc_0415	4136.04	hypothetical protein
cds	SVXNc_0416	961.019	hypothetical protein
cds	SVXNc_0417	2420.15	hypothetical protein
cds	SVXNc_0418	4033.26	hypothetical protein
cds	SVXNc_0419	175.322	hypothetical protein
cds	SVXNc_0420	60.9385	hypothetical protein
cds	SVXNc_0421	1712.5	Prolyl-tRNA synthetase
cds	SVXNc_0422	457.534	hypothetical protein
cds	SVXNc_0423	1187.67	Superfamily II DNA and RNA helicase
cds	SVXNc_0424	333.536	Cytosine deaminase or related metal-dependent hydrolase
cds	SVXNc_0425	5225.3	20S proteasome, beta subunit
cds	SVXNc_0426	10692.2	Predicted metal-dependent RNase, consists of a metallo-beta-lactamase domain and an RNA-binding KH domain
cds	SVXNc_0427	0	hypothetical protein
cds	SVXNc_0428	0	hypothetical protein
cds	SVXNc_0429	26.7225	hypothetical protein
cds	SVXNc_0430	299.32	hypothetical protein
cds	SVXNc_0431	2082.37	Predicted cell division protein, SepF-like; Predicted cell division protein, SepF homolog
cds	SVXNc_0432	280.091	Predicted aminoglycoside phosphotransferase
cds	SVXNc_0433	1264.58	Uncharacterized protein
cds	SVXNc_0434	1755.2	Prefoldin, chaperonin cofactor
cds	SVXNc_0435	335.657	hypothetical protein
cds	SVXNc_0436	822.034	DNA-directed RNA polymerase subunit P
cds	SVXNc_0437	352.765	Ribosomal protein L37AE/L43A
cds	SVXNc_0438	6189.44	Exosome complex RNA-binding protein Rrp42, RNasePH superfamily
cds	SVXNc_0439	4921.46	Exosome complex RNA-binding protein Rrp41; Ribonuclease PH
cds	SVXNc_0440	3272.16	Exosome complex RNA-binding protein Rrp4, contains S1 and KH domains
cds	SVXNc_0441	17.108	PAS/PAC domain containing protein
cds	SVXNc_0442	343.151	hypothetical protein
cds	SVXNc_0443	80.1675	hypothetical protein
cds	SVXNc_0444	1275.33	Ribosome maturation protein Sdo1
cds	SVXNc_0445	6223.79	20S proteasome, alpha subunit
cds	SVXNc_0447	871.237	Heat shock protein HtpX; Zn-dependent protease with chaperone function
cds	SVXNc_0448	737.625	Uncharacterized protein
cds	SVXNc_0449	335.657	Predicted aminoglycoside phosphotransferase
cds	SVXNc_0450	114.383	Uncharacterized membrane protein
cds	SVXNc_0451	160.335	hypothetical protein
cds	SVXNc_0452	165.708	2-phosphosulfolactate phosphatase
cds	SVXNc_0453	133.613	hypothetical protein
cds	SVXNc_0454	1206.89	Phosphohydrolase, Icc/MPP superfamily
cds	SVXNc_0456	457.534	hypothetical protein
cds	SVXNc_0457	87.661	hypothetical protein
cds	SVXNc_0459	192.43	hypothetical protein
cds	SVXNc_0460	114.383	hypothetical protein
cds	SVXNc_0461	352.765	Uncharacterized membrane protein YuzA, DUF378 family
cds	SVXNc_0462	247.996	hypothetical protein
cds	SVXNc_0463	282.212	hypothetical protein
cds	SVXNc_0465	97.2755	hypothetical protein
cds	SVXNc_0466	501.365	hypothetical protein
cds	SVXNc_0467	3991.55	Transcription initiation factor TFIIB, Brf1 subunit/Transcription initiation factor TFIIB
cds	SVXNc_0468	17.108	hypothetical protein
cds	SVXNc_0469	469.269	Transcriptional regulator, contains HTH domain
cds	SVXNc_0470	720.517	hypothetical protein
cds	SVXNc_0471	695.915	LEA14-like dessication related protein
cds	SVXNc_0472	70.553	hypothetical protein
cds	SVXNc_0473	345.272	Uncharacterized Fe-S clusters-containing protein, contains DUF4445 domain
cds	SVXNc_0474	3252.93	Membrane-associated protease RseP, regulator of RpoE activity in bacteria
cds	SVXNc_0475	2689.64	Lysyl-tRNA synthetase, class I
cds	SVXNc_0476	190.309	DNA-directed RNA polymerase, subunit M/Transcription elongation factor TFIIS; Membrane associated serine protease
cds	SVXNc_0477	1126.73	Pheromone shutdown protein TraB, contains GTxH motif
cds	SVXNc_0478	3458.23	S-layer protein, possibly associated with type IV pili like system
cds	SVXNc_0479	1258.22	Predicted exporter of the RND superfamily
cds	SVXNc_0480	878.731	Predicted exporter of the RND superfamily
cds	SVXNc_0481	187.058	Transcriptional regulator, TetR/AcrR family
cds	SVXNc_0482	2471.62	Small-conductance mechanosensitive channel
cds	SVXNc_0483	211.659	Amino acid transporter
cds	SVXNc_0484	131.492	Uncharacterized membrane protein HdeD, DUF308 family
cds	SVXNc_0485	2065.27	Membrane protease subunit, stomatin/prohibitin-like; Membrane protease subunit, stomatin/prohibitin homolog
cds	SVXNc_0486	556.931	hypothetical protein
cds	SVXNc_0487	1077.52	DNA cytosine methyltransferase
cds	SVXNc_0488	1426.05	Pyruvate kinase
cds	SVXNc_0489	350.644	Adenylate cyclase, class 2 (thermophilic)
cds	SVXNc_0490	158.214	hypothetical protein
cds	SVXNc_0491	34.216	Alpha/beta superfamily hydrolase
cds	SVXNc_0492	367.752	Alpha/beta superfamily hydrolase
cds	SVXNc_0493	0	hypothetical protein
cds	SVXNc_0494	43.8305	hypothetical protein
cds	SVXNc_0495	245.875	hypothetical protein
cds	SVXNc_0496	26.7225	hypothetical protein
cds	SVXNc_0497	0	hypothetical protein
cds	SVXNc_0498	26.7225	hypothetical protein
cds	SVXNc_0499	131.492	XerD/XerC family integrase
cds	SVXNc_0501	1102.13	Zn-dependent hydrolase of the beta-lactamase fold
cds	SVXNc_0502	53.445	hypothetical protein
cds	SVXNc_0503	725.889	Uncharacterized protein
cds	SVXNc_0504	2177.53	Glucosamine 6-phosphate synthetase
cds	SVXNc_0505	343.151	Transcriptional regulator containing HTH domain,ArsR family; Predicted transriptional regulator fused to S-layer-like domain
cds	SVXNc_0506	384.86	hypothetical protein
cds	SVXNc_0507	0	Protein-L-isoaspartate carboxylmethyltransferase
cds	SVXNc_0508	114.383	5S rRNA maturation endonuclease (Ribonuclease M5), contains TOPRIM domain
cds	SVXNc_0509	482.135	Predicted exonuclease of the beta-lactamase foldinvolved in RNA processing
cds	SVXNc_0510	627.484	hypothetical protein
cds	SVXNc_0512	1885.7	hypothetical protein
cds	SVXNc_0513	698.037	Multimeric flavodoxin WrbA
cds	SVXNc_0514	2015.07	Superoxide dismutase
cds	SVXNc_0515	202.044	hypothetical protein
cds	SVXNc_0516	221.274	Thioredoxin reductase
cds	SVXNc_0517	823.165	Multicomponent Na :H antiporter subunit A
cds	SVXNc_0518	221.274	Multicomponent Na :H antiporter subunit B
cds	SVXNc_0519	68.432	Multicomponent Na :H antiporter subunit C
cds	SVXNc_0520	730.131	Multicomponent Na :H antiporter subunit D
cds	SVXNc_0521	362.38	Multicomponent Na :H antiporter subunit E
cds	SVXNc_0522	43.8305	Multicomponent Na :H antiporter subunit F
cds	SVXNc_0523	70.553	Multicomponent Na :H antiporter subunit G
cds	SVXNc_0524	0	hypothetical protein
cds	SVXNc_0525	869.116	Endonuclease IV
cds	SVXNc_0526	1925.29	Uncharacterized NYN domain containing protein, LabA family
cds	SVXNc_0527	5069.21	Protein containing two CBS domains (some fused to C-terminal double-stranded RNA-binding domain of RaiA family)
cds	SVXNc_0528	710.903	hypothetical protein
cds	SVXNc_0529	713.024	Uncharacterized membrane protein
cds	SVXNc_0530	2158.3	ATPase (PilT family)
cds	SVXNc_0531	333.536	hypothetical protein
cds	SVXNc_0532	80.1675	Transcriptional regulator NrdR (Zn-ribbon and ATP-cone domains)
cds	SVXNc_0533	27581.1	Ribonucleotide reductase, alpha subunit
cds	SVXNc_0534	1437.78	hypothetical protein
cds	SVXNc_0535	70.553	hypothetical protein
cds	SVXNc_0536	167.828	hypothetical protein
cds	SVXNc_0537	43.8305	hypothetical protein
cds	SVXNc_0538	95.1545	hypothetical protein
cds	SVXNc_0539	2394.56	Phosphate/sulphate permease
cds	SVXNc_0540	1002.73	Uncharacterized membrane protein
cds	SVXNc_0541	282.212	hypothetical protein
cds	SVXNc_0542	1000.61	Cold shock protein, CspA family
cds	SVXNc_0543	177.443	hypothetical protein
cds	SVXNc_0544	810.299	hypothetical protein
cds	SVXNc_0545	978.128	Ribosome-binding ATPase YchF, GTP1/OBG family
cds	SVXNc_0546	158.214	hypothetical protein
cds	SVXNc_0547	104.769	Uncharacterized protein, DUF4186 family
cds	SVXNc_0548	554.809	hypothetical protein
cds	SVXNc_0549	1628.09	Histidyl-tRNA synthetase
cds	SVXNc_0550	510.979	Glucokinase
cds	SVXNc_0551	265.104	Membrane-bound metal-dependent hydrolase YbcI, DUF457 family
cds	SVXNc_0552	1362.99	Predicted transcription factor, MBF1-like; Predicted transcription factor, homolog of eukaryotic MBF1
cds	SVXNc_0553	503.486	Transcriptional regulator containing HTH domain,ArsR family
cds	SVXNc_0554	547.316	Uncharacterized protein, DUF4349 family
cds	SVXNc_0555	5509.78	Histones H3 and H4
cds	SVXNc_0556	594.398	Transcriptional regulator, contains HTH domain
cds	SVXNc_0557	272.598	hypothetical protein
cds	SVXNc_0558	1204.77	Phosphomannomutase
cds	SVXNc_0559	652.085	bifunctional UDP-N-acetylglucosamine pyrophosphorylase / Glucosamine-1-phosphate N-acetyltransferase; N-acetylglucosamine-1-phosphate uridyltransferase
cds	SVXNc_0560	912.947	hypothetical protein
cds	SVXNc_0561	917.189	bifunctional UDP-N-acetylglucosamine pyrophosphorylase / Glucosamine-1-phosphate N-acetyltransferase; N-acetylglucosamine-1-phosphate uridyltransferase
cds	SVXNc_0562	1476.24	hypothetical protein
cds	SVXNc_0563	211.659	hypothetical protein
cds	SVXNc_0564	3334.23	Ribosomal protein L10AE/L16
cds	SVXNc_0565	1555.42	Phosphoenolpyruvate synthase/pyruvate phosphate dikinase
cds	SVXNc_0566	2954.74	Diphthamide synthase subunit DPH2
cds	SVXNc_0567	781.456	hypothetical protein
cds	SVXNc_0568	909.696	hypothetical protein
cds	SVXNc_0569	148.6	hypothetical protein
cds	SVXNc_0570	1010.22	NAD(FAD)-dependent dehydrogenase
cds	SVXNc_0572	866.995	Uncharacterized membrane protein, predicted permease
cds	SVXNc_0573	602.882	ABC-type multidrug transport system, ATPase component
cds	SVXNc_0574	167.828	Membrane-associated phospholipid phosphatase
cds	SVXNc_0575	2257.7	Ribosomal protein L40E
cds	SVXNc_0577	326.043	hypothetical protein
cds	SVXNc_0578	3146.18	Threonine dehydrogenase or related Zn-dependent dehydrogenase
cds	SVXNc_0579	819.913	Cupin domain containing protein
cds	SVXNc_0580	547.316	Rhodanese-related sulfurtransferase
cds	SVXNc_0581	17.108	TusA-related sulfurtransferase
cds	SVXNc_0582	230.888	Peroxiredoxin family protein
cds	SVXNc_0583	615.748	Transcriptional regulator, contains HTH domain
cds	SVXNc_0584	1415.3	Cation transport ATPase
cds	SVXNc_0585	425.439	hypothetical protein
cds	SVXNc_0586	70.553	Uncharacterized protein, DUF305 family
cds	SVXNc_0587	343.151	Transcriptional regulator, PadR family
cds	SVXNc_0588	333.536	Uncharacterized protein
cds	SVXNc_0589	917.189	hypothetical protein
cds	SVXNc_0590	194.551	hypothetical protein
cds	SVXNc_0591	26.7225	hypothetical protein
cds	SVXNc_0592	160.335	Uncharacterized protein, DUF2582 family
cds	SVXNc_0593	10100	Cold shock protein, CspA family
cds	SVXNc_0594	202.044	hypothetical protein
cds	SVXNc_0595	537.702	hypothetical protein
cds	SVXNc_0596	1555.42	ATP-dependent exoDNAse (exonuclease V) beta subunit (contains helicase and exonuclease domains)
cds	SVXNc_0597	1734.98	Uncharacterized protein
cds	SVXNc_0598	532.329	DNA recombination protein RmuC
cds	SVXNc_0599	123.998	hypothetical protein
cds	SVXNc_0600	272.598	hypothetical protein
cds	SVXNc_0601	272.598	Uncharacterized membrane protein
cds	SVXNc_0602	282.212	Uncharacterized membrane protein
cds	SVXNc_0603	173.201	Uncharacterized membrane protein
cds	SVXNc_0604	192.43	hypothetical protein
cds	SVXNc_0605	97.2755	Kynurenine formamidase
cds	SVXNc_0606	230.888	hypothetical protein
cds	SVXNc_0607	382.739	Peptide methionine sulfoxide reductase msrA/msrB
cds	SVXNc_0608	625.362	NAD dependent epimerase/dehydratase
cds	SVXNc_0609	1043.31	hypothetical protein
cds	SVXNc_0610	209.538	OxaA/SpoJ/YidC translocase/secretase, sec-independent itegration of nascent memrane proteins into membrane
cds	SVXNc_0611	610.375	Preprotein translocase subunit SecY
cds	SVXNc_0612	362.38	Transcriptional regulator containing HTH domain,ArsR family
cds	SVXNc_0613	209.538	Uncharacterized protein
cds	SVXNc_0614	282.212	hypothetical protein
cds	SVXNc_0616	589.025	Thioredoxin reductase (NADPH); Alkyl hydroperoxide reductase, large subunit
cds	SVXNc_0617	386.981	hypothetical protein
cds	SVXNc_0618	150.72	Topoisomerase DNA binding C4 zinc finger; Topoisomerase DNA binding C4 zinc finger fused to uncharacterized N-terminal domain often associated with RecB-like endonuclease
cds	SVXNc_0619	326.043	Uncharacterized protein
cds	SVXNc_0621	389.102	hypothetical protein
cds	SVXNc_0622	4489.8	ATP-dependent 26S proteasome regulatory subunit
cds	SVXNc_0623	260.862	Uncharacterized protein
cds	SVXNc_0624	104.769	hypothetical protein
cds	SVXNc_0625	627.484	Asp-tRNAAsn/Glu-tRNAGln amidotransferase B subunit; Cys-tRNA(Pro)/Cys-tRNA(Cys) deacylase, ybaK family
cds	SVXNc_0626	371.994	Uncharacterized membrane protein
cds	SVXNc_0627	2567.76	Asp-tRNAAsn/Glu-tRNAGln amidotransferase B subunit
cds	SVXNc_0628	1749.97	Asp-tRNAAsn/Glu-tRNAGln amidotransferase A subunit; Asp-tRNAAsn/Glu-tRNAGln amidotransferase A subunit or related amidase
cds	SVXNc_0629	318.549	ICC-like phosphoesterase
cds	SVXNc_0630	484.257	NUDIX family hydrolase
cds	SVXNc_0631	547.316	Asp-tRNAAsn/Glu-tRNAGln amidotransferase C subunit
cds	SVXNc_0632	5333.32	Cell division GTPase
cds	SVXNc_0633	3940.36	Transcription elongation factor
cds	SVXNc_0634	2361.47	Translation initiation factor RLI1, contains Fe-S and AAA ATPase domains; Translation initiation factor RLI1, contains Fe-S and AAA+ ATPase domains
cds	SVXNc_0635	133.613	hypothetical protein
cds	SVXNc_0636	141.106	hypothetical protein
cds	SVXNc_0637	80.1675	Predicted Fe2 /Mn2 transporter, VIT1/CCC1 family; Predicted Fe2+/Mn2+ transporter, VIT1/CCC1 family
cds	SVXNc_0638	43.8305	Uncharacterized protein
cds	SVXNc_0639	1021.96	Ribosomal protein S17E
cds	SVXNc_0640	1581.01	Uncharacterized membrane protein
cds	SVXNc_0641	1279.57	Phosphatase of the HAD superfamily
cds	SVXNc_0642	856.25	hypothetical protein
cds	SVXNc_0643	3368.45	Methionyl-tRNA synthetase
cds	SVXNc_0644	389.102	hypothetical protein
cds	SVXNc_0645	299.32	hypothetical protein
cds	SVXNc_0646	362.38	hypothetical protein
cds	SVXNc_0647	0	hypothetical protein
cds	SVXNc_0648	306.813	hypothetical protein
cds	SVXNc_0649	60.9385	hypothetical protein
cds	SVXNc_0650	282.212	Phosphoenolpyruvate synthase/pyruvate phosphate dikinase
cds	SVXNc_0651	97.2755	hypothetical protein
cds	SVXNc_0652	682.059	Metal-dependent hydrolase of the beta-lactamase superfamily
cds	SVXNc_0653	776.083	hypothetical protein
cds	SVXNc_0654	2549.52	Valyl-tRNA synthetase
cds	SVXNc_0655	1163.06	Sugar phosphate isomerase/epimerase
cds	SVXNc_0656	2299.41	Peptide chain release factor eRF1
cds	SVXNc_0657	415.825	Hydroxyacylglutathione hydrolase
cds	SVXNc_0658	204.166	hypothetical protein
cds	SVXNc_0659	335.657	Uncharacterized membrane-associated protein, DedA family
cds	SVXNc_0660	695.915	hypothetical protein
cds	SVXNc_0661	255.489	Deoxycytidine deaminase
cds	SVXNc_0662	379.488	hypothetical protein
cds	SVXNc_0663	467.149	Mg-dependent DNase
cds	SVXNc_0664	571.918	Uncharacterized NYN domain containing protein, LabA family
cds	SVXNc_0665	301.441	hypothetical protein
cds	SVXNc_0666	70.553	hypothetical protein
cds	SVXNc_0667	846.636	hypothetical protein
cds	SVXNc_0668	1659.06	hypothetical protein
cds	SVXNc_0669	1287.06	hypothetical protein
cds	SVXNc_0670	1216.51	hypothetical protein
cds	SVXNc_0671	2659.66	Minimal nucleotidyltransferase
cds	SVXNc_0672	202.044	hypothetical protein
cds	SVXNc_0673	1458.14	Archaeal/vacuolar-type H -ATPase subunit D; Archaeal/vacuolar-type H+-ATPase subunit D
cds	SVXNc_0674	591.146	hypothetical protein
cds	SVXNc_0675	5778.98	Archaeal/vacuolar-type H -ATPase subunit B; Archaeal/vacuolar-type H+-ATPase subunit B
cds	SVXNc_0676	8015.47	Archaeal/vacuolar-type H -ATPase subunit A; Archaeal/vacuolar-type H+-ATPase subunit A
cds	SVXNc_0677	691.673	Archaeal/vacuolar-type H -ATPase subunit F; Archaeal/vacuolar-type H+-ATPase subunit F
cds	SVXNc_0678	2898.05	Archaeal/vacuolar-type H -ATPase subunit C; Archaeal/vacuolar-type H+-ATPase subunit C
cds	SVXNc_0679	863.744	Archaeal/vacuolar-type H -ATPase subunit E; Archaeal/vacuolar-type H+-ATPase subunit E
cds	SVXNc_0680	3865.57	Archaeal/vacuolar-type H -ATPase subunit K; Archaeal/vacuolar-type H+-ATPase subunit K
cds	SVXNc_0681	5611.15	Archaeal/vacuolar-type H -ATPase subunit I; Archaeal/vacuolar-type H+-ATPase subunit I
cds	SVXNc_0682	1544.67	Archaeal/vacuolar-type H -ATPase subunit G/H; Archaeal/vacuolar-type H+-ATPase subunit H
cds	SVXNc_0683	1206.89	N2,N2-dimethylguanosine tRNA methyltransferase
cds	SVXNc_0684	131.492	Rhodanese-related sulfurtransferase
cds	SVXNc_0685	262.983	Uncharacterized membrane protein
cds	SVXNc_0686	287.584	hypothetical protein
cds	SVXNc_0687	43.8305	Uncharacterized membrane protein
cds	SVXNc_0688	87.661	3-methyladenine DNA glycosylase/8-oxoguanine DNAglycosylase
cds	SVXNc_0689	43.8305	Predicted divalent heavy-metal cations transporter
cds	SVXNc_0690	26.7225	Transcriptional regulator, CopG/Arc/MetJ family (DNA-binding and a metal-binding domains)
cds	SVXNc_0691	804.927	hypothetical protein
cds	SVXNc_0692	2415.91	Transcription initiation factor TFIIB, Brf1 subunit/Transcription initiation factor TFIIB
cds	SVXNc_0693	1569.27	Predicted PurR-regulated permease PerM
cds	SVXNc_0694	335.657	Endonuclease Nob1, consists of a PIN domain and a Zn-ribbon module
cds	SVXNc_0695	375.245	Histones H3 and H4
cds	SVXNc_0696	2088.88	Translation elongation factor P (EF-P)/translation initiation factor 5A (eIF-5A)
cds	SVXNc_0697	786.828	tRNA nucleotidyltransferase (CCA-adding enzyme)
cds	SVXNc_0698	581.532	Archaeal adenylate kinase
cds	SVXNc_0699	202.044	hypothetical protein
cds	SVXNc_0700	9947.12	hypothetical protein
cds	SVXNc_0701	1644.07	Histone acetyltransferase
cds	SVXNc_0702	926.803	Periplasmic serine protease (ClpP class)
cds	SVXNc_0703	352.765	Alpha/beta superfamily hydrolase
cds	SVXNc_0704	8640.69	Sugar-specific transcriptional regulator TrmB
cds	SVXNc_0705	447.92	Nitroreductase
cds	SVXNc_0706	732.253	ATP-dependent DNA ligase
cds	SVXNc_0707	4142.55	hypothetical protein
cds	SVXNc_0708	4337.95	Ribosomal protein L15E
cds	SVXNc_0709	219.153	hypothetical protein
cds	SVXNc_0710	2418.03	TATA-box binding protein (TBP), component of TFIID and TFIIIB
cds	SVXNc_0711	187.058	Pterin-4a-carbinolamine dehydratase
cds	SVXNc_0712	3353.46	Predicted ATPase involved in replication control, Cdc46/Mcm family
cds	SVXNc_0713	484.257	hypothetical protein
cds	SVXNc_0714	2610.46	RPA family protein; RPA family protein, a subunit of RPA complex in P.furiosus
cds	SVXNc_0715	318.549	hypothetical protein
cds	SVXNc_0716	1100	Translation initiation factor 2, beta subunit (eIF-2beta)/eIF-5 N-terminal domain
cds	SVXNc_0717	2594.48	hypothetical protein
cds	SVXNc_0718	354.886	Endonuclease III; EndoIII-related endonuclease
cds	SVXNc_0719	371.994	Peptide chain release factor eRF1
cds	SVXNc_0720	406.21	Single-stranded DNA-binding replication protein A (RPA), large (70 kD) subunit or related ssDNA-binding protein
cds	SVXNc_0721	106.89	Membrane protein DegA family
cds	SVXNc_0722	978.128	Ribosome-interacting GTPase 1
cds	SVXNc_0723	1134.22	hypothetical protein
cds	SVXNc_0724	1145.96	Ribosomal protein S8E
cds	SVXNc_0725	165.708	Small nuclear ribonucleoprotein (snRNP); Small nuclear ribonucleoprotein (snRNP) homolog
cds	SVXNc_0726	396.596	Ribosomal protein L37E
cds	SVXNc_0728	316.428	hypothetical protein
cds	SVXNc_0729	282.212	hypothetical protein
cds	SVXNc_0731	78.0465	hypothetical protein
cds	SVXNc_0732	131.492	hypothetical protein
cds	SVXNc_0733	192.43	hypothetical protein
cds	SVXNc_0734	255.489	Glutaredoxin
cds	SVXNc_0735	571.918	NUDIX family hydrolase
cds	SVXNc_0736	112.263	hypothetical protein
cds	SVXNc_0737	5177.09	GTPase SAR1 or related small G protein
cds	SVXNc_0738	2061.02	Uncharacterized protein
cds	SVXNc_0739	1136.34	Zn-ribbon containing protein
cds	SVXNc_0740	943.912	hypothetical protein
cds	SVXNc_0741	1397.2	hypothetical protein
cds	SVXNc_0742	601.891	hypothetical protein
cds	SVXNc_0743	184.936	hypothetical protein
cds	SVXNc_0744	318.549	hypothetical protein
cds	SVXNc_0745	452.161	hypothetical protein
cds	SVXNc_0746	754.733	Lysyl-tRNA synthetase, class I
cds	SVXNc_0747	60.9385	hypothetical protein
cds	SVXNc_0749	705.53	Co/Zn/Cd efflux system component
cds	SVXNc_0750	167.828	Transcriptional regulator containing HTH domain,ArsR family
cds	SVXNc_0751	680.928	Intergrase/Recombinase
cds	SVXNc_0752	1064.66	DNA modification methylase, adenine-specific
cds	SVXNc_0753	265.104	Uncharacterized membrane protein, DUF3592 family
cds	SVXNc_0754	865.865	Uncharacterized membrane protein, contains bPH2 domain; Uncharacterized membrane protein, contains bPH2 (bacterial pleckstrin homology) domain
cds	SVXNc_0755	478.884	Uncharacterized membrane protein YdbS, contains bPH2 domain; Uncharacterized membrane protein YdbS, contains bPH2 (bacterial pleckstrin homology) domain
cds	SVXNc_0756	123.998	hypothetical protein
cds	SVXNc_0757	167.828	Restriction endonuclease
cds	SVXNc_0758	856.25	Pyruvate/2-oxoglutarate dehydrogenase complex, dihydrolipoamide dehydrogenase (E3) component; Pyruvate/2-oxoglutarate dehydrogenase complex, dihydrolipoamide dehydrogenase (E3) component or related enzyme
cds	SVXNc_0759	131.492	hypothetical protein
cds	SVXNc_0760	1431.42	Glucoamylase, glycoside hydrolase family 15
cds	SVXNc_0761	230.888	DNA-binding transcriptional regulator, HxlR family
cds	SVXNc_0762	601.891	NADH dehydrogenase, FAD-containing subunit
cds	SVXNc_0764	311.055	hypothetical protein
cds	SVXNc_0765	228.767	hypothetical protein
cds	SVXNc_0766	0	hypothetical protein
cds	SVXNc_0767	1080.78	HD superfamily phosphohydrolase
cds	SVXNc_0769	167.828	hypothetical protein
cds	SVXNc_0770	1408.94	Signal peptidase I
cds	SVXNc_0771	832.779	DNA-directed RNA polymerase, subunit L
cds	SVXNc_0772	442.547	Predicted RNA methylase
cds	SVXNc_0773	3052.02	DNA excision repair protein ERCC-3; ssDNA-dependent ATPase, helicase superfamily II
cds	SVXNc_0774	341.029	hypothetical protein
cds	SVXNc_0775	1368.36	ABC-type multidrug transport system, ATPase component
cds	SVXNc_0776	335.657	hypothetical protein
cds	SVXNc_0777	581.532	hypothetical protein
cds	SVXNc_0778	1049.81	Inorganic pyrophosphatase
cds	SVXNc_0779	617.869	hypothetical protein
cds	SVXNc_0782	365.631	hypothetical protein
cds	SVXNc_0783	1537.18	Glutamyl-tRNA synthetase
cds	SVXNc_0784	785.697	Excinuclease ABC subunit C, UV-specific endonuclease
cds	SVXNc_0785	2172.16	Excinuclease ABC subunit A, ATPase
cds	SVXNc_0786	730.131	Excinuclease ABC subunit B, helicase
cds	SVXNc_0787	175.322	Uncharacterized membrane protein
cds	SVXNc_0788	11398.8	mRNA degradation ribonuclease J1/J2
cds	SVXNc_0789	265.104	HEPN domain containing protein
cds	SVXNc_0790	465.027	Minimal nucleotidyltransferase
cds	SVXNc_0791	1170.56	hypothetical protein
cds	SVXNc_0792	467.149	Metal-sulfur cluster biosynthetic enzyme
cds	SVXNc_0793	654.206	Sec-independent protein secretion pathway component TatC
cds	SVXNc_0794	350.644	hypothetical protein
cds	SVXNc_0795	489.629	hypothetical protein
cds	SVXNc_0796	184.936	hypothetical protein
cds	SVXNc_0797	2170.03	hypothetical protein
cds	SVXNc_0798	4177.61	hypothetical protein
cds	SVXNc_0799	2459.74	hypothetical protein
cds	SVXNc_0800	442.547	hypothetical protein
cds	SVXNc_0801	1973.36	LamG domain-containing protein
cds	SVXNc_0802	844.515	hypothetical protein
cds	SVXNc_0803	4198.96	Trimeric autotransporter adhesin
cds	SVXNc_0804	978.128	hypothetical protein
cds	SVXNc_0805	1166.32	hypothetical protein
cds	SVXNc_0806	1931.65	LamG domain-containing protein
cds	SVXNc_0807	2608.34	LamG domain-containing protein
cds	SVXNc_0808	593.268	hypothetical protein
cds	SVXNc_0809	703.409	hypothetical protein
cds	SVXNc_0810	1448.53	hypothetical protein
cds	SVXNc_0811	533.46	hypothetical protein
cds	SVXNc_0812	450.041	hypothetical protein
cds	SVXNc_0813	585.774	LamG domain-containing protein
cds	SVXNc_0814	80.1675	hypothetical protein
cds	SVXNc_0815	915.068	hypothetical protein
cds	SVXNc_0816	1836.5	Glutamyl-tRNA(Gln) amidotransferase subunit D; L-asparaginase/archaeal Glu-tRNAGln amidotransferase subunit D
cds	SVXNc_0817	194.551	hypothetical protein
cds	SVXNc_0818	141.106	Dephospho-CoA kinase
cds	SVXNc_0819	343.151	hypothetical protein
cds	SVXNc_0820	3279.65	Glutamyl-tRNA(Gln) amidotransferase subunit E; Archaeal Glu-tRNAGln amidotransferase subunit E (contains GAD domain)
cds	SVXNc_0821	1009.09	hypothetical protein
cds	SVXNc_0822	2695.01	Chaperonin GroEL, HSP60 family / Thermosome subunit; Chaperonin GroEL, HSP60 family
cds	SVXNc_0823	1824.76	hypothetical protein
cds	SVXNc_0824	333.536	hypothetical protein
cds	SVXNc_0825	4502.67	hypothetical protein
cds	SVXNc_0826	1878.21	hypothetical protein
cds	SVXNc_0827	362.38	hypothetical protein
cds	SVXNc_0828	1588.5	Archaeal flagellar protein FlaI; ATPase involved in archaellum/pili biosynthesis
cds	SVXNc_0829	396.596	Archaeal flagellar protein FlaJ; Pilus assembly protein TadC
cds	SVXNc_0830	495.992	Archaeal flagellar protein FlaJ; Pilus assembly protein TadC
cds	SVXNc_0831	474.642	LamG domain-containing protein
cds	SVXNc_0832	706.66	hypothetical protein
cds	SVXNc_0833	104.769	hypothetical protein
cds	SVXNc_0834	1165.18	Replication factor C large subunit; ATPase involved in DNA replication HolB, large subunit
cds	SVXNc_0835	2549.52	Replication factor C small subunit; ATPase involved in DNA replication HolB, small subunit
cds	SVXNc_0836	114.383	Adenylate kinase; Broad-specificity NMP kinase
cds	SVXNc_0837	822.034	Thioredoxin; Thiol-disulfide isomerase or thioredoxin
cds	SVXNc_0838	698.037	Molybdopterin-synthase adenylyltransferase; Dinucleotide-utilizing enzyme involved in molybdopterin and thiamine biosynthesis
cds	SVXNc_0839	506.737	hypothetical protein
cds	SVXNc_0840	1469.88	Lhr-like helicase
cds	SVXNc_0841	17.108	hypothetical protein
cds	SVXNc_0842	211.659	Serine protease
cds	SVXNc_0843	0	hypothetical protein
cds	SVXNc_0844	1144.97	vWFA domain containing protein
cds	SVXNc_0845	924.683	vWFA domain containing protein
cds	SVXNc_0846	608.255	Uncharacterized protein
cds	SVXNc_0847	438.305	Uncharacterized membrane protein
cds	SVXNc_0848	1547.92	AAA ATPase of MoxR-like family, a component of a putative secretion system; AAA+ ATPase of MoxR-like family, a component of a putative secretion system
cds	SVXNc_0849	771.841	Uncharacterized protein, DUF58 family, contains vWF domain
cds	SVXNc_0850	114.383	Predicted phosphohydrolase, MPP superfamily
cds	SVXNc_0851	386.981	hypothetical protein
cds	SVXNc_0852	450.041	MFS family permease
cds	SVXNc_0853	328.163	hypothetical protein
cds	SVXNc_0854	133.613	hypothetical protein
cds	SVXNc_0855	255.489	Uncharacterized protein
cds	SVXNc_0856	204.166	hypothetical protein
cds	SVXNc_0857	199.923	Predicted transcriptional regulator fused phosphomethylpyrimidine kinase, involved in the thiamin biosynthesis; Predicted transcriptional regulator
cds	SVXNc_0858	4436.35	hypothetical protein
cds	SVXNc_0859	848.757	hypothetical protein
cds	SVXNc_0860	888.346	Deoxyribodipyrimidine photolyase
cds	SVXNc_0861	406.21	hypothetical protein
cds	SVXNc_0862	308.935	TrkA, K transport system, NAD-binding component; TrkA, K+ transport system, NAD-binding component
cds	SVXNc_0863	190.309	Trk-type K transport system, membrane component; Trk-type K+ transport system, membrane component
cds	SVXNc_0864	396.596	Ribosomal protein S6E/S10
cds	SVXNc_0865	822.034	hypothetical protein
cds	SVXNc_0866	3506.3	Translation initiation factor 2, gamma subunit eIF-2 gamma, GTPase
cds	SVXNc_0867	3483.82	Small-conductance mechanosensitive channel
cds	SVXNc_0868	486.377	hypothetical protein
cds	SVXNc_0869	995.236	Glutathione synthase/glutaminyl transferase/alpha-L-glutamate ligase
cds	SVXNc_0870	768.59	Glutathione synthase/glutaminyl transferase/alpha-L-glutamate ligase
cds	SVXNc_0871	478.884	hypothetical protein
cds	SVXNc_0872	160.335	rRNA-processing protein FCF1, contains PIN domain
cds	SVXNc_0873	4584.81	DNA-directed RNA polymerase subunit E'; DNA-directed RNA polymerase, subunit E'/Rpb7
cds	SVXNc_0874	606.134	DNA-directed RNA polymerase subunit E''; Transcription elongation factor Spt4/RpoE2, zincfinger protein
cds	SVXNc_0875	4068.46	Ribosomal protein S24E
cds	SVXNc_0876	2071.77	Ribosomal protein L29
cds	SVXNc_0877	1754.21	Translation initiation factor 1 (eIF-1/SUI1)
cds	SVXNc_0878	2125.21	Translation initiation factor 1 (eIF-1/SUI1)
cds	SVXNc_0879	150.72	Acetyltransferase, RimL family
cds	SVXNc_0880	3298.88	Ribosomal protein S17
cds	SVXNc_0881	3200.48	Ribosomal protein L14
cds	SVXNc_0882	4358.17	Ribosomal protein L24
cds	SVXNc_0883	3455.97	Ribosomal protein S4E
cds	SVXNc_0884	3509.41	Ribosomal protein L5
cds	SVXNc_0885	1111.74	Ribosomal protein S14
cds	SVXNc_0886	2074.88	Ribosomal protein S8
cds	SVXNc_0887	3169.51	Ribosomal protein L6P
cds	SVXNc_0888	354.886	Ribosomal protein L32E
cds	SVXNc_0889	1031.57	Ribosomal protein L19E
cds	SVXNc_0890	2729.09	Ribosomal protein L18
cds	SVXNc_0891	2233.09	Ribosomal protein S5
cds	SVXNc_0892	2888.43	Ribosomal protein L30
cds	SVXNc_0893	2760.05	Ribosomal protein L15
cds	SVXNc_0894	7379.36	Preprotein translocase subunit SecY
cds	SVXNc_0895	1628.09	OxaA/SpoJ/YidC translocase/secretase, sec-independent itegration of nascent memrane proteins into membrane; OxaA/SpoJ/YidC translocase/secretase, sec-independent itegration of nascent membrane proteins into membrane
cds	SVXNc_0896	1508.34	Pseudouridine synthase
cds	SVXNc_0897	1572.53	Manganese-dependent inorganic pyrophosphatase
cds	SVXNc_0899	182.815	CBS domain
cds	SVXNc_0900	560.182	Kef-type K transport system, membrane component; Kef-type K+ transport system, membrane component
cds	SVXNc_0901	221.274	hypothetical protein
cds	SVXNc_0903	70.553	hypothetical protein
cds	SVXNc_0905	238.381	hypothetical protein
cds	SVXNc_0906	53.445	hypothetical protein
cds	SVXNc_0907	78.0465	Broad specificity phosphatase PhoE or related phosphatase
cds	SVXNc_0908	0	hypothetical protein
cds	SVXNc_0909	0	hypothetical protein
cds	SVXNc_0910	571.918	Parvulin-like peptidyl-prolyl isomerase
cds	SVXNc_0911	5564.07	Ribosomal protein S13
cds	SVXNc_0912	1977.61	Ribosomal protein S4 or related protein
cds	SVXNc_0913	2892.67	Ribosomal protein S11
cds	SVXNc_0914	4761.27	DNA-directed RNA polymerase subunit D
cds	SVXNc_0915	825.286	hypothetical protein
cds	SVXNc_0917	260.862	hypothetical protein
cds	SVXNc_0918	646.712	hypothetical protein
cds	SVXNc_0919	4656.5	Aspartyl/asparaginyl-tRNA synthetase
cds	SVXNc_0920	1355.49	Chromosome segregation ATPase
cds	SVXNc_0921	854.13	Chromatin segregation and condensation protein Rec8/ScpA/Scc1, kleisin family
cds	SVXNc_0922	569.797	Chromosome segregation and condensation protein B
cds	SVXNc_0923	1214.39	Predicted component of the ribosome quality control (RQC) complex, YloA/Tae2 family, contains fibronectin-binding (FbpA) and DUF814 domains
cds	SVXNc_0924	17.108	Uncharacterized protein
cds	SVXNc_0926	476.763	hypothetical protein
cds	SVXNc_0927	1136.34	Ribosomal protein L18E
cds	SVXNc_0928	2720.6	Ribosomal protein L13
cds	SVXNc_0929	5264.75	Ribosomal protein S9
cds	SVXNc_0930	2227.86	DNA-directed RNA polymerase subunit N; DNA-directed RNA polymerase, subunit N (RpoN/RPB10)
cds	SVXNc_0931	467.149	Predicted divalent heavy-metal cations transporter
cds	SVXNc_0932	343.151	HIT family hydrolase
cds	SVXNc_0933	1694.26	Chromosome segregation ATPase
cds	SVXNc_0935	354.886	Uncharacterized membrane protein, contains bPH2 domain; Uncharacterized membrane protein, contains bPH2 (bacterial pleckstrin homology) domain
cds	SVXNc_0936	608.255	Citryl-CoA lyase; Citrate synthase
cds	SVXNc_0937	167.828	hypothetical protein
cds	SVXNc_0938	247.996	Succinyl-CoA synthetase, alpha subunit
cds	SVXNc_0939	484.257	Succinyl-CoA synthetase, beta subunit
cds	SVXNc_0940	97.2755	hypothetical protein
cds	SVXNc_0941	230.888	Cob(I)alamin adenosyltransferase
cds	SVXNc_0942	204.166	Lipoate-protein ligase A
cds	SVXNc_0943	131.492	hypothetical protein
cds	SVXNc_0945	379.488	Phospholipid-binding protein
cds	SVXNc_0947	43.8305	Uncharacterized secreted protein
cds	SVXNc_0948	257.611	Predicted membrane-associated trancriptional regulator
cds	SVXNc_0949	785.697	hypothetical protein
cds	SVXNc_0950	1159.81	Potential component of type IV pili like system
cds	SVXNc_0951	26.7225	hypothetical protein
cds	SVXNc_0952	632.856	Plastocyanin
cds	SVXNc_0954	291.827	hypothetical protein
cds	SVXNc_0955	114.383	hypothetical protein
cds	SVXNc_0958	625.362	Preprotein translocase subunit Sec61beta
cds	SVXNc_0960	751.481	Arginase family enzyme
cds	SVXNc_0961	2114.47	Arginyl-tRNA synthetase
cds	SVXNc_0962	2856.34	Archaeal flagellar protein FlaI
cds	SVXNc_0963	333.536	RecA-superfamily ATPase implicated in signal transduction
cds	SVXNc_0964	411.582	Archaeal flagellar protein FlaJ
cds	SVXNc_0965	476.763	Archaeal flagellar protein FlaJ
cds	SVXNc_0966	1119.23	hypothetical protein
cds	SVXNc_0967	577.29	hypothetical protein
cds	SVXNc_0968	484.257	hypothetical protein
cds	SVXNc_0969	87.661	hypothetical protein
cds	SVXNc_0970	348.523	hypothetical protein
cds	SVXNc_0972	272.598	hypothetical protein
cds	SVXNc_0973	1267.83	Deoxyhypusine synthase
cds	SVXNc_0974	1559.66	Aldo/keto reductase, related to diketogulonate reductase
cds	SVXNc_0975	345.272	Uncharacterized membrane protein
cds	SVXNc_0976	299.32	ABC-type antimicrobial peptide transport system,ATPase component
cds	SVXNc_0977	747.24	S-layer domain
cds	SVXNc_0978	78.0465	ABC-type antimicrobial peptide transport system,permease component
cds	SVXNc_0979	133.613	ABC-type antimicrobial peptide transport system,permease component
cds	SVXNc_0980	167.828	Uncharacterized protein YbjT, contains NAD(P)-binding and DUF2867 domains
cds	SVXNc_0981	574.038	hypothetical protein
cds	SVXNc_0982	1166.32	ParB-like nuclease domain containing protein fused to HNH nuclease
cds	SVXNc_0984	70.553	Uncharacterized protein
cds	SVXNc_0985	4720.69	DNA topoisomerase VI, subunit A
cds	SVXNc_0986	4445.97	DNA topoisomerase VI, subunit B
cds	SVXNc_0987	425.439	rRNA processing protein Krr1/Pno1, contains KH domain
cds	SVXNc_0988	484.257	Serine/threonine protein kinase involved in cellcycle control
cds	SVXNc_0989	749.361	Translation initiation factor 1 (IF-1)
cds	SVXNc_0990	593.268	NMD protein affecting ribosome stability and mRNA decay
cds	SVXNc_0991	274.719	Uncharacterized protein
cds	SVXNc_0992	323.921	D-lactate dehydrogenase; Phosphoglycerate dehydrogenase or related dehydrogenase
cds	SVXNc_0993	26.7225	Uri superfamily endonuclease
cds	SVXNc_0994	114.383	Peptide methionine sulfoxide reductase; Conserved domain frequently associated with peptide methionine sulfoxide reductase
cds	SVXNc_0995	343.151	hypothetical protein
cds	SVXNc_0997	491.75	Translation elongation factor EF-1beta
cds	SVXNc_0998	114.383	hypothetical protein
cds	SVXNc_0999	764.347	5'-3' exonuclease
cds	SVXNc_1000	1714.62	hypothetical protein
cds	SVXNc_1001	993.115	hypothetical protein
cds	SVXNc_1002	661.699	2,3-bisphosphoglycerate-independent phosphoglycerate mutase; Phosphoglyceromutase
cds	SVXNc_1003	43.8305	hypothetical protein
cds	SVXNc_1004	528.087	hypothetical protein
cds	SVXNc_1005	308.935	Archaeal DNA-binding protein
cds	SVXNc_1006	606.134	hypothetical protein
cds	SVXNc_1007	255.489	hypothetical protein
cds	SVXNc_1008	97.2755	hypothetical protein
cds	SVXNc_1009	175.322	hypothetical protein
cds	SVXNc_1010	175.322	hypothetical protein
cds	SVXNc_1011	97.2755	hypothetical protein
cds	SVXNc_1012	121.877	hypothetical protein
cds	SVXNc_1013	0	hypothetical protein
cds	SVXNc_1014	2039.67	hypothetical protein
cds	SVXNc_1015	114.383	hypothetical protein
cds	SVXNc_1016	846.636	Pilus assembly protein TadC
cds	SVXNc_1017	1230.37	ATPase involved in archaellum/pili biosynthesis
cds	SVXNc_1018	265.104	hypothetical protein
cds	SVXNc_1019	684.18	hypothetical protein
cds	SVXNc_1020	722.638	hypothetical protein
cds	SVXNc_1021	1980.86	hypothetical protein
cds	SVXNc_1022	445.798	hypothetical protein
cds	SVXNc_1023	2266.32	hypothetical protein
cds	SVXNc_1024	1738.23	hypothetical protein
cds	SVXNc_1025	413.704	hypothetical protein
cds	SVXNc_1026	791.07	hypothetical protein
cds	SVXNc_1027	6058.08	Predicted membrane protein; Predicted membrane protein / PKD repeats containing protein
cds	SVXNc_1028	606.134	Predicted membrane protein
cds	SVXNc_1029	156.093	hypothetical protein
cds	SVXNc_1030	5086.32	hypothetical protein
cds	SVXNc_1031	432.933	tRNA (guanine37-N1)-methyltransferase; Wybutosine (yW) biosynthesis enzyme, Trm5 methyltransferase
cds	SVXNc_1032	1216.51	Diphthine synthase; Diphthamide biosynthesis methyltransferase
cds	SVXNc_1033	230.888	Uncharacterized protein
cds	SVXNc_1034	1333.01	hypothetical protein
cds	SVXNc_1035	1709.39	hypothetical protein
cds	SVXNc_1036	391.223	hypothetical protein
cds	SVXNc_1037	762.226	hypothetical protein
cds	SVXNc_1038	386.981	Uncharacterized membrane protein
cds	SVXNc_1039	1700.77	hypothetical protein
cds	SVXNc_1040	1393.95	hypothetical protein
cds	SVXNc_1041	510.979	Release factor eRF1
cds	SVXNc_1042	956.778	Serine protease Do (heat-shock protein)
cds	SVXNc_1043	192.43	hypothetical protein
cds	SVXNc_1044	158.214	Micrococcal nuclease
cds	SVXNc_1045	360.259	Thymidine kinase
cds	SVXNc_1046	819.913	Predicted divalent heavy-metal cations transporter
cds	SVXNc_1048	537.702	Protein implicated in RNA metabolism, contains PRC-barrel domain
cds	SVXNc_1049	255.489	hypothetical protein
cds	SVXNc_1050	219.153	Transcriptional regulator, contains HTH domain
cds	SVXNc_1051	114.383	Sulfur transfer protein involved in thiamine biosynthesis
cds	SVXNc_1052	423.318	Nucleotide pyrophosphohydrolase; Predicted pyrophosphatase
cds	SVXNc_1053	484.257	3-methyladenine DNA glycosylase/8-oxoguanine DNAglycosylase
cds	SVXNc_1054	177.443	hypothetical protein
cds	SVXNc_1055	0	hypothetical protein
cds	SVXNc_1056	491.75	Endonuclease YncB, thermonuclease family
cds	SVXNc_1057	1272.08	Predicted PurR-regulated permease PerM
cds	SVXNc_1058	17.108	Tripartite tricarboxylate transporter (TTT) class transporter
cds	SVXNc_1059	316.428	Transcription factor NACalpha-BTF3-like; Transcription factor homologous to NACalpha-BTF3
cds	SVXNc_1060	26.7225	hypothetical protein
cds	SVXNc_1061	379.488	Short-chain alcohol dehydrogenase
cds	SVXNc_1062	2867.08	Preprotein translocase subunit SecD
cds	SVXNc_1063	2377.45	Preprotein translocase subunit SecF
cds	SVXNc_1064	4848.93	Dolichyl-phosphooligosaccharide-protein glycotransferase; Oligosaccharyltransferase membrane subunit
cds	SVXNc_1065	467.149	UDP-N-acetylglucosamine--dolichyl-phosphate N-acetylglucosaminephosphotransferase; UDP-N-acetylmuramyl pentapeptide phosphotransferase/UDP-N-acetylglucosamine-1-phosphate transferase
cds	SVXNc_1066	1511.59	Glycosyltransferase of PMT family
cds	SVXNc_1067	667.072	Glycosyl transferase family 2
cds	SVXNc_1068	262.983	Glycosyl transferase family 2
cds	SVXNc_1069	440.426	UDP-glucose 4-epimerase; Nucleoside-diphosphate-sugar epimerase
cds	SVXNc_1070	280.091	hypothetical protein
cds	SVXNc_1071	710.903	Mannose-1-phosphate guanylyltransferase; N-acetylglucosamine-1-phosphate uridyltransferase
cds	SVXNc_1072	238.381	Methylenetetrahydrofolate dehydrogenase (NADP ) / Methenyltetrahydrofolate cyclohydrolase
cds	SVXNc_1073	316.428	Methionyl-tRNA formyltransferase; Folate-dependent phosphoribosylglycinamide formyltransferase PurN
cds	SVXNc_1074	413.704	Polysaccharide biosynthesis protein; MATE family membrane protein, Rfbx family
cds	SVXNc_1075	1696.52	Phosphoadenosine phosphosulfate reductase; 3'-phosphoadenosine 5'-phosphosulfate sulfotransferase (PAPS reductase)/FAD synthetase or related enzyme
cds	SVXNc_1076	192.43	Uncharacterized protein
cds	SVXNc_1077	272.598	UDP-glucose 4-epimerase; Nucleoside-diphosphate-sugar epimerase
cds	SVXNc_1078	1437.78	N-acetylneuraminate synthase
cds	SVXNc_1079	291.827	CMP-N-acetylneuraminic acid synthetase
cds	SVXNc_1080	354.886	hypothetical protein
cds	SVXNc_1081	484.257	SAM-dependent methyltransferase
cds	SVXNc_1082	863.744	Choline-sulfatase; Arylsulfatase A or related enzyme
cds	SVXNc_1083	476.763	Glycosyl transferase family 2
cds	SVXNc_1084	589.025	Glycosyltransferase
cds	SVXNc_1085	217.031	Glycosyl transferase family 2
cds	SVXNc_1086	741.867	Glycosyltransferase
cds	SVXNc_1087	114.383	hypothetical protein
cds	SVXNc_1088	17.108	hypothetical protein
ncrna	SVXNc_nc0001	39987.3	Non-coding regulatory RNA
ncrna	SVXNc_nc0002	173757	Non-coding regulatory RNA
ncrna	SVXNc_nc0003	15316.9	Non-coding regulatory RNA
ncrna	SVXNc_nc0004	39794.6	Non-coding regulatory RNA
ncrna	SVXNc_nc0005	1610.98	Non-coding regulatory RNA
